# Supplementary material for: Dialdehyde Starch Nanocrystals as a Novel Cross-Linker for Biomaterials Able to Interact with Human Serum Proteins
Source: Int J Mol Sci. 2022 Jul 11;23(14):7652. doi: 10.3390/ijms23147652 (PMC9320567; doi:10.3390/ijms23147652)
Supplement: Supplementary file 1 [file ijms-23-07652-s001.zip]

Archive with 1 entries (1 files):
- ijms-1804981-supplementary.pdf
